# Supplementary material for: Urease Inhibitory Kinetic Studies of Various Extracts and Pure Compounds from Cinnamomum Genus
Source: Molecules. 2021 Jun 22;26(13):3803. doi: 10.3390/molecules26133803 (PMC8270325; doi:10.3390/molecules26133803)
Supplement: Supplementary file 1 [file molecules-26-03803-s001.zip]

Archive with 1 entries (1 files):
- molecules-1213070-supplementary.pdf
